# Supplementary material for: Design, Synthesis, and Antiproliferative Activity of Novel Indole/1,2,4-Triazole Hybrids as Tubulin Polymerization Inhibitors
Source: Pharmaceuticals (Basel). 2025 Feb 19;18(2):275. doi: 10.3390/ph18020275 (PMC11859928; doi:10.3390/ph18020275)
Supplement: Supplementary file 1 [file pharmaceuticals-18-00275-s001.zip]

Archive with 1 entries (1 files):
- pharmaceuticals-3472633-supplementary.pdf
